# Supplementary material for: Neuropsychological Alterations in Patients with Congenital Hypothyroidism Treated with Levothyroxine: Linked Factors and Thyroid Hormone Hyposensitivity
Source: J Clin Med. 2022 Jun 15;11(12):3427. doi: 10.3390/jcm11123427 (PMC9224966; doi:10.3390/jcm11123427)
Supplement: Supplementary file 1 [file jcm-11-03427-s001.zip]

Archive with 2 entries (2 files):
- Table S1 and S2_V8.pdf
- Table S3_V8.xlsx
