# Supplementary material for: Neuropsychological Alterations in Patients with Congenital Hypothyroidism Treated with Levothyroxine: Linked Factors and Thyroid Hormone Hyposensitivity
Source: J Clin Med. 2022 Jun 15;11(12):3427. doi: 10.3390/jcm11123427 (PMC9224966; doi:10.3390/jcm11123427)
Supplement: Supplementary file 1 [file jcm-11-03427-s001.zip › Table S3_V8.xlsx]

## Sheet: Hoja1
					Table S3. Full-scale IQ scores in patients with CH-Tx. We classified 69 articles into four categories: A) Studies reporting similar full-scale IQ scores between CH-Tx patients and controls, B) Studies without control group reporting full-scale IQ scores within reference values (90-109),
					C) Studies reporting that full-scale IQ scores of CH-Tx patients were lower than those obtained by controls, D) Studies without control group reporting full-scale IQ scores outside the reference values, and E) Studies with imprecise or no full-scale IQ data. Moreover, the table shows
					an analysis of full scale-IQ scores in CH-Tx patients considering 69 studies (I) and a second analysis of full-scale IQ considering only studies with optimum L-T4 treatment (II). Abbreviations: ns: not significant, SD: standard deviation, SEM: standar error of the mean, CI: confidence interval
					Cells in green indicate studies reporting optimum L-T4 treatment based on the criteria published by van Trotsenburg et al. [1].
					A. Studies reporting similar full-scale IQ scores between CH-Tx patients and controls
					Reference	Full scale IQ in CH-Tx patients	Full scale IQ in controls	p	Observations	Optimum L-T4 treatment
				1	Weber et al., 2000[2]	104 (81-134)	110 (80-125)	ns	Median (range)
				1	Wheeler et al., 2015[3]	105.1(8.0)	109.3 (9.3)	0.38	Mean SD
				1	Hepworth et al., 2006[4]	100.56 (17.6)	112.11 (14.7)	0.15	Mean SD
				1	Marti et al., 2006, Simoneau et al.,[5,6]	109 (17) for severe CH	115 (13)	ns	Mean SD	1
						103 (18) for moderate CH
				1	Willoughby et al., 2013[7]	105.8 (9.61)	117.3 (10.97)	ns	Mean SD
				1	Blasi et al., 2009[8]	105.13 (11.23)	112.15 (16.63)	ns	Mean SD
				1	Rovet et al., 1992[9]	106.9 (14) to 115.6 (11.3)	109.4 (8.4) to 115(13.3)	?	Mean SD
				1	Kooistra et al., 1994[10]	97.3 (14.4)	?	ns	Mean SD
				1	Bongers-Schokking et al., 2005[11]	104.7 (16.2)	105.0 (15.8)	ns		1
				1	J. Pediatr, 1990, 116, 27-32[12]	106 (12.2)	109 (13.1)	ns	Mean SEM
				1	Salerno et al., 1999[13]	88.4 (14)	91.8 (10.5)	ns	Mean SD
				1	Bargagna et al., 2000[14]	105.1 (11.1) at 3 years old	110.8 (14.8)	ns	Mean SD
						105.1 (10.1) at 5 years old	106.6 (7.9)	ns
						104.4 (10.6) at 7 years old	106.1 (8.9)	ns
				1	Selva et al., 2005[15]	91.6	100.2	0.15	Mean	1
				1	Álvarez et al., 1999[16]	100 (20)	102 (11)	0.7	Mean SD
				1	Dalili et al., 2014[17]	114.29 (16.27)	114.38 (20.61)	ns	Mean SD
					B) Studies without control group reporting full-scale IQ scores within reference values (90-109)
					Reference	Full scale IQ in CH-Tx patients	Full scale IQ in controls	p	Observations	Optimum L-T4 treatment
				1	Kempers et al., 2007[18]	97.3 (94.2-100.4)	No control group		mean CI
				1	Ellerbroek et al., 2015[19]	98.78 (13.19)	No control group			1
				1	Romero et al., 2011[20]	99.47 (17.41)	No control group		Mean SD
				1	Seo et al., 2017[21]	103.14 (11.68)	No control group		Mean SD
				1	Salerno et al., 2002[22]	94 (13)-Group 2	No control group		Mean SD
						98 (9)-Group 3	No control group
				1	Rochiccioli et al., 1992[23]	105 (non-repeaters group)	No control group		Mean
				1	Bongers-Schokking et al., 2016[24]	Several IQ scores, all within reference ranges	No control group
				1	Bargagna et al., 1999[25]	104.5	No control group		Mean
				1	Ordooei et al., 2014[26]	91-108	No control group		Range
				1	Arreola-Ramírez et al., 2005[27]	75% of CH-Tx patients with normal IQ	No control group		Percentages
				1	Corral-Guillé et al., 2019[28]	97.5(13.4)	No control group		Mean SD
				1	Salerno et al., 1995[29,30]	96(9); 94(7)	No control group		Mean SD
				1	Weber et al., 1995[30]	110 (84-124) for group A	No control group		Median (range)
				1	Rovet and Ehrlich et al., 1995[31]	100.0 (12.2) for LDG group	No control group		Mean SD	1
						107.6 (12.2) for HDG group
				1	Song et al., 2001[32]	91.6 (11.4) for athyrotic gropup	No control group		Mean SD
						98.1 (19.9) for dyshorm group
					C) Studies reporting that full-scale IQ scores of CH-Tx patients were lower than those obtained by controls
					Reference	Full scale IQ in CH-Tx patients	Full scale IQ in controls	p	Observations	Optimum L-T4 treatment
				1	Clairman et al., 2015[33]	105.5 (10.1)	115.8 (9.8)	0	Mean SD
				1	Pardo et al, 2017[34]	94.4 (8.6)	102.7 (7.1)	0	Mean SD
				1	Lamonica et al., 2020[35]	98.06 (6.55)	104.86 (2.06)	0	Mean SD
				1	Rovet, 1999[36]	101.6 (12.8)	110.0 (11.3)	0.001
				1	Simic et al., 2013[37]	107.7 (10.5)	115.9 (9.3)	<0.05	Mean SD	1
				1	Najmi et al., 2013[38]	92.4 (16.3) for permanent CH	105.0 (12.9)	0.002 ctl vs perm	Mean SD
						93.0 (15.8) for transient CH		0.004 ctl vs trans
				1	Heyerdahl et al., 1991[39]	87.6 (11.9)	99.4 (15)	0.01	Mean SD
					Kooistra et al., 1994[10]	91.7 (12.9)	?	<0.01	Mean SD
				1	Rahmani et al., 2018[40]	101 (13.7)	104.5 (14.5)	0.01	Mean SD
				1	Rovet, 2005[41]	106.5 (11.1) in McCarthy test	114.6 (14.4)	<0.05	Mean SD
						102.7 (15.7) in WISC-R	108.9 (14.7)	<0.01	Mean SD
				1	Dimitropoulus et al., 2009[42]	101.7 (1.4)	111.4 (0.81)	<0.001	Mean SE	1
				1	Mohamed et al., 2017[43]	78.7 (10.9) for G1	81.5 (17.5)	p<0.05	Mean SD
						56.3 (5.6) for G2
				1	Oerbeck et al., 2003[44]	102.4 (13)	111.4 (13)	0.002	Mean SD
				1	Wheeler et al., 2011[45]	105.6 (9.7)	114.8 (8.3)	<0.001	Mean SD	1
					D) Studies without control group reporting full-scale IQ scores outside the reference values,
					Reference	Full scale IQ in CH-Tx patients	Full scale IQ in controls	p	Observations	Optimum L-T4 treatment
					Weber et al., 1995[30]	77 (69-94) for group B	No control group		Median (range)
				1	Klein et al., 1972[46]	54 (20) to 89 (14)	No control group		Means SD
				1	Kempers et al., 2006[47]	95.8 (92.3-99.2)	No control group		Mean CI
				1	Gleisner et al. 1986[48]	50-109 (91% of CH-Tx patients with IQ out of the normal limits)	No control group		Range
					Rochiccioli et al., 1992[23]	82 (repeaters group)	No control group		Mean
				1	Pulungan et al., 2019[49]	72 % of CH patients with FSIQ clasified as intellectual disability	No control group		Percentages
				1	Herrera-Chinchay et al., 2021[50]	84.2% of CH patients with FISQ under normal limits	No control group		Percentages
				1	Soliman et al., 2012[51]	89-111	No control group		Range
					E) Studies with imprecise or no full-scale IQ data
					Reference
				1	Rachmiel et al., 2013[52]
				1	Wheeler et al., 2012[53]
				1	Frezzato et al., 2017[54]
				1	Simons et al., 1997[55]
				1	Ramirez and Marchecna, 2009[56]
				1	Leneman et al., 2001[57]
				1	Olivares et al., 2004[58]
				1	García et al., 2020[59]					1
				1	Dassie-Leite et al., 2018[60]
				1	Soliman et al. 2016[61]
				1	Gejao et al., 2009[62]
				1	Cooper et al., 2019[63]
				1	Bongers-Schokking et al., 2018[64]
				1	Huo et al., 2011[65]
				1	Komur et al., 2013[66]
				1	Oerbeck et al., 2005[67]
				1	Alvarez et al., 2004[68]
				1	Díaz-Pérez et al., 2018[69]
				1	Rivera-González et al., 2014[70]
				1	Ulloa et al., 2016[71]
			TOTAL	69
					I. Analysis of full scale-IQ scores in CH-Tx patients considering 69 studies
					Criteria	No. of studies	Percentages (%)
					Total	69
					Studies reporting full-scale IQ scores in patients with CH-Tx	49
					Studies with imprecise or no full-scale IQ data	20
					Studies reporting full-scale IQ scores within reference values (90-109)	42	85.7143
					Studies reporting full-scale IQ scores outside the reference values	7	14.2857
					Criteria	No. of studies	Percentages (%)
					Case-control studies	28
					Studies reporting similar full-scale IQ scores between CH-Tx patients and controls	15	53.5714
					Studies reporting full-scale IQ scores of CH-Tx patients lower than those obtained by controls	13	46.4286
					II. Analysis of full-scale IQ considering only studies with optimum L-T4 treatment
					Criteria	No. of studies	Percentages (%)
					Studies reporting optimum L-T4 treatment in patients with CH	9
					Studies reporting optimumL-T4 treatment and full-scale IQ scores data in patients with CH	8
					Studies reporting full-scale IQ scores within reference values in CH patients with optimum treatment	8	100
					Studies reporting full-scale IQ scores outside the reference values in CH patients with optimum treatment	0	0
					Criteria	No. of studies	Percentages (%)
					Case-control studies	6
					Studies reporting similar full-scale IQ scores between CH-Tx patients and controls	3	50
					Studies reporting full-scale IQ scores of CH-Tx patients lower than those obtained by controls	3	50
					References
				1	van Trotsenburg, P.; Stoupa, A.; Léger, J.; Rohrer, T.; Peters, C.; Fugazzola, L.; Cassio, A.; Heinrichs, C.; Beauloye, V.; Pohlenz, J.; et al. Congenital Hypothyroidism: A 2020–2021 Consensus Guidelines Update—An ENDO-European Reference Network Initiative Endorsed by the European Society for Pediatric Endocrinology and the European Society for Endocrinology. Thyroid 2021, 31, 387–419, doi:10.108…
				2	Weber, G.; Mora, S.; Prina Cerai, L.M.; Siragusa, V.; Colombini, J.; Medaglini, S.; Fornara, C.; Locatelli, T.; Comi, G.; Chiumello, G. Cognitive Function and Neurophysiological Evaluation in Early-Treated Hypothyroid Children. Neurological sciences : official journal of the Italian Neurological Society and of the Italian Society of Clinical Neurophysiology 2000, 21, 307–314, doi:10.1007/s1007200…
				3	Wheeler, S.M.; McLelland, V.C.; Sheard, E.; McAndrews, M.P.; Rovet, J.F. Hippocampal Functioning and Verbal Associative Memory in Adolescents with Congenital Hypothyroidism. Front Endocrinol (Lausanne) 2015, 6, 163, doi:10.3389/fendo.2015.00163.
				4	Hepworth, S.L.; Pang, E.W.; Rovet, J.F. Word and Face Recognition in Children with Congenital Hypothyroidism: An Event-Related Potential Study. J Clin Exp Neuropsychol 2006, 28, 509–527, doi:10.1080/13803390590949331.
				5	Marti, S.; Alvarez, M.; Simoneau-Roy, J.; Leroux, S.; van Vliet, G.; Robaey, P. Effects of Early High-Dose Levothyroxine Treatment on Auditory Brain Event-Related Potentials at School Entry in Children with Congenital Hypothyroidism. Horm Res 2006, 66, 240–248, doi:10.1159/000095069.
				6	Simoneau-Roy, J.; Marti, S.; Deal, C.; Huot, C.; Robaey, P.; van Vliet, G. Cognition and Behavior at School Entry in Children with Congenital Hypothyroidism Treated Early with High-Dose Levothyroxine. Journal of Pediatrics 2004, 144, doi:10.1016/j.jpeds.2004.02.021.
				7	Willoughby, K.A.; McAndrews, M.P.; Rovet, J. Effects of Early Thyroid Hormone Deficiency on Children’s Autobiographical Memory Performance. J Int Neuropsychol Soc 2013, 19, 419–429, doi:10.1017/S1355617712001488.
				8	Blasi, V.; Longaretti, R.; Giovanettoni, C.; Baldoli, C.; Pontesilli, S.; Vigone, C.; Saccuman, C.; Nigro, F.; Chiumello, G.; Scotti, G.; et al. Decreased Parietal Cortex Activity during Mental Rotation in Children with Congenital Hypothyroidism. Neuroendocrinology 2009, 89, 56–65, doi:10.1159/000151397.
				9	Rovet, J.F.; Ehrlich, R.M.; Sorbara, D.L. Neurodevelopment in Infants and Preschool Children with Congenital Hypothyroidism: Etiological and Treatment Factors Affecting Outcome. J Pediatr Psychol 1992, 17, 187–213, doi:10.1093/jpepsy/17.2.187.
				10	Kooistra, L.; Laane, C.; Vulsma, T.; Schellekens, J.M.; van der Meere, J.J.; Kalverboer, A.F. Motor and Cognitive Development in Children with Congenital Hypothyroidism: A Long-Term Evaluation of the Effects of Neonatal Treatment. J Pediatr 1994, 124, 903–909, doi:10.1016/s0022-3476(05)83178-6.
				11	Bongers-Schokking, J.J.; de Muinck Keizer-Schrama, S.M.P.F. Influence of Timing and Dose of Thyroid Hormone Replacement on Mental, Psychomotor, and Behavioral Development in Children with Congenital Hypothyroidism. J Pediatr 2005, 147, 768–774, doi:10.1016/j.jpeds.2005.09.031.
				12	Elementary School Performance of Children with Congenital Hypothyroidism. New England Congenital Hypothyroidism Collaborative. J Pediatr 1990, 116, 27–32, doi:10.1016/s0022-3476(05)81640-3.
				13	Salerno, M.; Militerni, R.; di Maio, S.; Bravaccio, C.; Gasparini, N.; Tenore, A. Intellectual Outcome at 12 Years of Age in Congenital Hypothyroidism. Eur J Endocrinol 1999, 141, 105–110, doi:10.1530/eje.0.1410105.
				14	Bargagna, S.; Canepa, G.; Costagli, C.; Dinetti, D.; Marcheschi, M.; Millepiedi, S.; Montanelli, L.; Pinchera, A.; Chiovato, L. Neuropsychological Follow-up in Early-Treated Congenital Hypothyroidism: A Problem-Oriented Approach. Thyroid 2000, 10, 243–249, doi:10.1089/thy.2000.10.243.
				15	Selva, K.A.; Harper, A.; Downs, A.; Blasco, P.A.; Lafranchi, S.H. Neurodevelopmental Outcomes in Congenital Hypothyroidism: Comparison of Initial T4 Dose and Time to Reach Target T4 and TSH. J Pediatr 2005, 147, 775–780, doi:10.1016/j.jpeds.2005.07.024.
				16	Álvarez MA, Güell R, Daniel L, Reyes-Berazaín A, Machado C, P.A. Estado Neurocognitivo En Niños de 8 Años Con Hipotiroidismo Congénito Tratado Precozmentetle. Rev Neurol 1999, 28, 701–706.
				17	Dalili, S.; Rezvani, S.M.; Dalili, H.; Mohtasham Amiri, Z.; Mohammadi, H.; Abrisham Kesh, S.; Novin, M.H.; Medghalchi, A.; Gholamnezhad, H. Congenital Hypothyroidism: Etiology and Growth-Development Outcome. Acta Med Iran 2014, 52, 752–756.
				18	Kempers, M.J.E.; van der Sluijs Veer, L.; Nijhuis-van der Sanden, R.W.G.; Lanting, C.I.; Kooistra, L.; Wiedijk, B.M.; Last, B.F.; de Vijlder, J.J.M.; Grootenhuis, M.A.; Vulsma, T. Neonatal Screening for Congenital Hypothyroidism in the Netherlands: Cognitive and Motor Outcome at 10 Years of Age. J Clin Endocrinol Metab 2007, 92, 919–924, doi:10.1210/jc.2006-1538.
				19	Ellerbroek, V.L.; Bonfig, W.; Dörr, H.-G.; Bettendorf, M.; Hauffa, B.; Fricke-Otto, S.; Rohrer, T.; Reschke, F.; Schönau, E.; Schwab, K.O.; et al. Long-Term Surveillance of Children with Congenital Hypothyroidism: Data from the German Registry for Congenital Hypothyroidism (AQUAPE “Hypo Dok”). Klinische Padiatrie 2015, 227, 199–205, doi:10.1055/s-0035-1549978.
				20	Romero, J.B.; Palacios, G.C.; Gómez, N.; Silva, A.; Fabela, J.H. [Intelligence quotient related with congenital hypotyroidism etiology]. Revista medica del Instituto Mexicano del Seguro Social 2011, 49, 179–183.
				21	Seo, M.K.; Yoon, J.S.; So, C.H.; Lee, H.S.; Hwang, J.S. Intellectual Development in Preschool Children with Early Treated Congenital Hypothyroidism. Ann Pediatr Endocrinol Metab 2017, 22, 102–107, doi:10.6065/apem.2017.22.2.102.
				22	Salerno, M.; Militerni, R.; Bravaccio, C.; Micillo, M.; Capalbo, D.; Di, M.S.; Tenore, A. Effect of Different Starting Doses of Levothyroxine on Growth and Intellectual Outcome at Four Years of Age in Congenital Hypothyroidism. Thyroid 2002, 12, 45–52, doi:10.1089/105072502753451968.
				23	Rochiccioli, P.; Roge, B.; Alexandre, F.; Tauber, M.T. School Achievement in Children with Hypothyroidism Detected at Birth and Search for Predictive Factors. Hormone Research in Paediatrics 1992, 38, 236–240.
				24	Bongers-Schokking, J.J.; Resing, W.C.M.; Oostdijk, W.; de Rijke, Y.B.; de Muinck Keizer-Schrama, S.M.P.F. Individualized Treatment to Optimize Eventual Cognitive Outcome in Congenital Hypothyroidism. Pediatr Res 2016, 80, 816–823, doi:10.1038/pr.2016.159.
				25	Bargagna, S.; Dinetti, D.; Pinchera, A.; Marcheschi, M.; Montanelli, L.; Presciuttini, S.; Chiovato, L. School Attainments in Children with Congenital Hypothyroidism Detected by Neonatal Screening and Treated Early in Life. Eur J Endocrinol 1999, 140, 407–413, doi:10.1530/eje.0.1400407.
				26	Ordooei, M.; Mottaghipisheh, H.; Fallah, R.; Rabiee, A. Cognitive Outcomes for Congenital Hypothyroid and Healthy Children: A Comparative Study. Iran J Child Neurol 2014, 8, 28–32.
				27	Arreóla-Ramírez, G.; Barrera-Reyes, R.H.; Jiménez-Quiroz, R.; Ramírez Torres, M.A.; Segura-Cervantes, E.; Granados-Cepeda, M.L.; Ramírez-Vargas, M.N.; Meza-Rodríguez, M. del P. Neurodesarrollo En Infantes Con Antecedente de Hipotiroidismo Congénito . Perinatología y reproducción humana 2005, 19, 141–151.
				28	Corral-Guillé, I.; Rivera-González, R.; Ontiveros-Mendoza, E. Psychomotricity and Its Relationship with the Intelligence Quotient in Preschoolers with Congenital Hypothyroidism. Int Phys Med Rehab J 2019, 4, 70–76.
				29	Salerno, M.; di Maio, S.; Militerni, R.; Argenziano, A.; Valerio, G.; Tenore, A. Prognostic Factors in the Intellectual Development at 7 Years of Age in Children with Congenital Hypothyroidism. J Endocrinol Invest 1995, 18, 774–779, doi:10.1007/BF03349810.
				30	Weber, G.; Siragusa, V.; Rondanini, G.F.; Prina Cerai, L.M.; Mora, S.; Colombini, J.; Medaglini, S.; Lia, C.; Locatelli, T.; Comi, G. Neurophysiologic Studies and Cognitive Function in Congenital Hypothyroid Children. Pediatr Res 1995, 37, 736–740, doi:10.1203/00006450-199506000-00011.
				31	Rovet, J.F.; Ehrlich, R.M. Long-Term Effects of L-Thyroxine Therapy for Congenital Hypothyroidism. J Pediatr 1995, 126, 380–386, doi:10.1016/s0022-3476(95)70452-3.
				32	Song, S.I.; Daneman, D.; Rovet, J. The Influence of Etiology and Treatment Factors on Intellectual Outcome in Congenital Hypothyroidism. J Dev Behav Pediatr 2001, 22, 376–384, doi:10.1097/00004703-200112000-00005.
				33	Clairman, H.; Skocic, J.; Lischinsky, J.E.; Rovet, J. Do Children with Congenital Hypothyroidism Exhibit Abnormal Cortical Morphology? Pediatr Res 2015, 78, 286–297, doi:10.1038/pr.2015.93.
				34	Pardo Campos, M.L.; Musso, M.; Keselman, A.; Gruñeiro, L.; Bergadá, I.; Chiesa, A. Cognitive Profiles of Patients with Early Detected and Treated Congenital Hypothyroidism. Archivos argentinos de pediatria 2017, 115, 12–17, doi:10.5546/aap.2017.eng.12.
				35	Lamônica, D.A.C.; Anastácio-Pessan, F. da L.; Ferraz, P.M.D.P.; Ribeiro, C. da C. Performance in motor, communicative and cognitive skills of girls with congenital hypothyroidism treated from the neonatal period. Codas 2020, 32, e20190017, doi:10.1590/2317-1782/20192019017.
				36	Rovet, J.F. Long-Term Neuropsychological Sequelae of Early-Treated Congenital Hypothyroidism: Effects in Adolescence. Acta Paediatr Suppl 1999, 88, 88–95, doi:10.1111/j.1651-2227.1999.tb01168.x.
				37	Simic, N.; Khan, S.; Rovet, J. Visuospatial, Visuoperceptual, and Visuoconstructive Abilities in Congenital Hypothyroidism. J Int Neuropsychol Soc 2013, 19, 1119–1127, doi:10.1017/S1355617713001136.
				38	Najmi, S.B.; Hashemipour, M.; Maracy, M.R.; Hovsepian, S.; Ghasemi, M. Intelligence Quotient in Children with Congenital Hypothyroidism: The Effect of Diagnostic and Treatment Variables. J Res Med Sci 2013, 18, 395–399.
				39	Heyerdahl, S.; Kase, B.F.; Lie, S.O. Intellectual Development in Children with Congenital Hypothyroidism in Relation to Recommended Thyroxine Treatment. The Journal of Pediatrics 1991, 118, 850–857, doi:10.1016/S0022-3476(05)82194-8.
				40	Rahmani, K.; Yarahmadi, S.; Etemad, K.; Mehrabi, Y.; Aghang, N.; Koosha, A.; Soori, H. Intelligence Quotient at the Age of Six Years of Iranian Children with Congenital Hypothyroidism. Indian Pediatr 2018, 55, 121–124.
				41	Rovet, J.F. Children with Congenital Hypothyroidism and Their Siblings: Do They Really Differ? Pediatrics 2005, 115, e52-7, doi:10.1542/peds.2004-1492.
				42	Dimitropoulos, A.; Molinari, L.; Etter, K.; Torresani, T.; Lang-Muritano, M.; Jenni, O.G.; Largo, R.H.; Latal, B. Children with Congenital Hypothyroidism: Long-Term Intellectual Outcome after Early High-Dose Treatment. Pediatr Res 2009, 65, 242–248, doi:10.1203/PDR.0b013e31818d2030.
				43	Mohamed, H.M.; Zaki, E.; Abdall, A.A.B.; Gomaa, M.A.; Wahab, M.M.A. Language Disorders in Children with Congenital Hypothyroidism. The Egyptian Journal of Otolaryngology 2017, 33, 685–690.
				44	Oerbeck, B.; Sundet, K.; Kase, B.F.; Heyerdahl, S. Congenital Hypothyroidism: Influence of Disease Severity and L-Thyroxine Treatment on Intellectual, Motor, and School-Associated Outcomes in Young Adults. Pediatrics 2003, 112, 923–930, doi:10.1542/peds.112.4.923.
				45	Wheeler, S.M.; Willoughby, K.A.; McAndrews, M.P.; Rovet, J.F. Hippocampal Size and Memory Functioning in Children and Adolescents with Congenital Hypothyroidism. J Clin Endocrinol Metab 2011, 96, E1427-34, doi:10.1210/jc.2011-0119.
				46	Klein, A.H.; Meltzer, S.; Kenny, F.M. Improved Prognosis in Congenital Hypothyroidism Treated before Age Three Months. J Pediatr 1972, 81, 912–915, doi:10.1016/s0022-3476(72)80542-0.
				47	Kempers, M.J.E.; van der Sluijs Veer, L.; Nijhuis-van der Sanden, M.W.G.; Kooistra, L.; Wiedijk, B.M.; Faber, I.; Last, B.F.; de Vijlder, J.J.M.; Grootenhuis, M.A.; Vulsma, T. Intellectual and Motor Development of Young Adults with Congenital Hypothyroidism Diagnosed by Neonatal Screening. J Clin Endocrinol Metab 2006, 91, 418–424, doi:10.1210/jc.2005-1209.
				48	Gleisner, A.; Torres, C.; Wilhelm, V.; Asenjo, S.; Adriazola, A.; Cafati, I.; Valenzuela, E.; Lillo, R. [Congenital hypothyroidism: neurological and psychometric evaluation]. Revista chilena de pediatria 1986, 57, 524–527.
				49	Pulungan, A.B.; Oldenkamp, M.E.; Trotsenburg, A.S.P. van; Windarti, W.; Gunardi, H. Effect of Delayed Diagnosis and Treatment of Congenital Hypothyroidism on Intelligence and Quality of Life: An Observational Study. Medical Journal of Indonesia 2019, 28, doi:10.13181/mji.v28i4.3473.
				50	Herrera-Chinchay, L.; Silva-Ocas, I.; Castro-Silva, N.; del Águila Villar, C. [Social, cognitive and psychomotor development in peruvian children with congenital hypothyroidism]. Andes pediatrica : revista Chilena de pediatria 2021, 92, 235–240, doi:10.32641/andespediatr.v92i2.1955.
				51	Soliman, A.T.; Azzam, S.; Elawwa, A.; Saleem, W.; Sabt, A. Linear Growth and Neurodevelopmental Outcome of Children with Congenital Hypothyroidism Detected by Neonatal Screening: A Controlled Study. Indian J Endocrinol Metab 2012, 16, 565–568, doi:10.4103/2230-8210.98012.
				52	Rachmiel, M.; Blaser, S.; Widjaja, E.; Rovet, J. Children with Congenital Hypothyroidism Have Similar Neuroradiological Abnormal Findings as Healthy Ones. ScientificWorldJournal 2013, 2013, 194918, doi:10.1155/2013/194918.
				53	Wheeler, S.M.; McAndrews, M.P.; Sheard, E.D.; Rovet, J. Visuospatial Associative Memory and Hippocampal Functioning in Congenital Hypothyroidism. J Int Neuropsychol Soc 2012, 18, 49–56, doi:10.1017/S1355617711001378.
				54	Frezzato, R.C.; Santos, D.C.C.; Goto, M.M.F.; Ouro, M.P.C. do; Santos, C.T.M. dos; Dutra, V.; Lima, M.C.M.P. Fine motor skills and expressive language: a study with children with congenital hypotyreoidism. Codas 2017, 29, e20160064, doi:10.1590/2317-1782/20172016064.
				55	Simons, W.F.; Fuggle, P.W.; Grant, D.B.; Smith, I. Educational Progress, Behaviour, and Motor Skills at 10 Years in Early Treated Congenital Hypothyroidism. Arch Dis Child 1997, 77, 219–222, doi:10.1136/adc.77.3.219.
				56	Ramírez, Y.; Marchena, H. Características Neuropsicológicas Del Niño Preescolar Con Hipotiroidismo Congénito En La Provincia de Cienfuegos. Revista chilena de Neuropsicología 2009, 4, 36–43.
				57	Leneman, M.; Buchanan, L.; Rovet, J. Where and What Visuospatial Processing in Adolescents with Congenital Hypothyroidism. J Int Neuropsychol Soc 2001, 7, 556–562, doi:10.1017/s1355617701755038.
				58	Olivares Torres, A.; Carlos Pías, N.; Mar Rodríguez, C.; Pérez Gesen, C.; Carvajal Martínez, F.; Rojas, E.; Acosta, C.; Fernández Yero, J.L.; Álvarez González, M.Á. Atención Sostenida En Niños En Edad Escolar Con Hipotiroidismo Congénito. Revista Cubana de Endocrinología 2004, 15, 0.
				59	García Morales, L.; Rodríguez Arnao, M.D.; Rodríguez Sánchez, A.; Dulín Íñiguez, E.; Álvarez González, M.A. Sustained Attention in School-Age Children with Congenital Hypothyroidism: Influence of Episodes of Overtreatment in the First Three Years of Life. Neurologia (Barcelona, Spain) 2020, 35, 226–232, doi:10.1016/j.nrl.2017.08.003.
				60	Dassie-Leite, A.P.; Behlau, M.; Nesi-França, S.; Lima, M.N.; Lacerda, L. de Phonological Acquisition in Children with Early-Treated Congenital Hypothyroidism: Association with Clinical and Laboratory Parameters. Codas 2018, 30, e20180013, doi:10.1590/2317-1782/20182018013.
				61	Soliman, H.; Abdel Hady, A.F.; Abdel Hamid, A.; Mahmoud, H. Language Profile in Congenital Hypothyroid Children Receiving Replacement Therapy. Folia phoniatrica et logopaedica : official organ of the International Association of Logopedics and Phoniatrics (IALP) 2016, 68, 67–72, doi:10.1159/000448744.
				62	Gejão, M.G.; Ferreira, A.T.; Silva, G.K.; Anastácio-Pessan, F. da L.; Lamônica, D.A.C. Communicative and Psycholinguistic Abilities in Children with Phenylketonuria and Congenital Hypothyroidism. J Appl Oral Sci 2009, 17 Suppl, 69–75, doi:10.1590/s1678-77572009000700012.
				63	Cooper, H.E.; Kaden, E.; Halliday, L.F.; Bamiou, D.-E.; Mankad, K.; Peters, C.; Clark, C.A. White Matter Microstructural Abnormalities in Children with Severe Congenital Hypothyroidism. Neuroimage Clin 2019, 24, 101980, doi:10.1016/j.nicl.2019.101980.
				64	Bongers-Schokking, J.J.; Resing, W.C.M.; Oostdijk, W.; de Rijke, Y.B.; de Muinck Keizer-Schrama, S.M.P.F. Relation between Early Over- and Undertreatment and Behavioural Problems in Preadolescent Children with Congenital Hypothyroidism. Hormone research in paediatrics 2018, 90, 247–256, doi:10.1159/000494056.
				65	Huo, K.; Zhang, Z.; Zhao, D.; Li, H.; Wang, J.; Wang, X.; Feng, H.; Wang, X.; Zhu, C. Risk Factors for Neurodevelopmental Deficits in Congenital Hypothyroidism after Early Substitution Treatment. Endocr J 2011, 58, 355–361, doi:10.1507/endocrj.k10e-384.
				66	Komur, M.; Ozen, S.; Okuyaz, C.; Makharoblidze, K.; Erdogan, S. Neurodevelopment Evaluation in Children with Congenital Hypothyroidism by Bayley-III. Brain Dev 2013, 35, 392–397, doi:10.1016/j.braindev.2012.07.003.
				67	Oerbeck, B.; Sundet, K.; Kase, B.F.; Heyerdahl, S. Congenital Hypothyroidism: No Adverse Effects of High Dose Thyroxine Treatment on Adult Memory, Attention, and Behaviour. Archives of Disease in Childhood 2005, 90, 132 LP – 137, doi:10.1136/adc.2003.043935.
				68	Alvarez, M.; Carvajal, F.; Renón, A.; Pérez, C.; Olivares, A.; Rodríguez, G.; Alvarez, V. Differential Effect of Fetal, Neonatal and Treatment Variables on Neurodevelopment in Infants with Congenital Hypothyroidism. Horm Res 2004, 61, 17–20, doi:10.1159/000075192.
				69	Díaz Pérez, E.J.; Sánchez Pérez, M. del C.; Moreno Macías, H.; Echeverría Arjonilla, J.C.; Rivera González, I.R.; Calzada León, R.; Ruíz-Reyes, M. de la L.; Ontiveros Mendoza, E.; Nelly, B.-A.; Antonio, M.V.M. Hipotiroidismo Congénito Primario y Neurodesarrollo: Un Enfoque Terapéutico Integral. Acta Pediátrica de México 2018, 39, 299–315.
				70	Rivera González, R.; Figueroa Olea, M.; Soto Romas, C.; Soto Villaseñor, F.; Sánchez, C. Interacción Madre-Hijo Durante La Alimentación En Niños Con Hipotiroidismo Congénito. Revista de Enfermería Neurológica 2014, 13, 64–69.
				71	Ulloa, B.E.C.; Saquipay, Á.D.C.; Matute, J.A.H.; Castro, J.E.C.; Brito, M.C.P. Neurodesarrollo En El Hipotiroidismo Congénito y Sus Particularidades Electroencefalográficas. Revista de la Facultad de Ciencias Médicas de la Universidad de Cuenca 2016, 34, 41–46.
